# Supplementary material for: Plasma IL-1 and IL-6 Family Cytokines with Soluble Receptor Levels at Diagnosis in Head and Neck Squamous Cell Carcinoma: High Levels Predict Decreased Five-Year Disease-Specific and Overall Survival
Source: Cancers (Basel). 2024 Apr 12;16(8):1484. doi: 10.3390/cancers16081484 (PMC11048558; doi:10.3390/cancers16081484)
Supplement: Supplementary file 1 [file cancers-16-01484-s001.zip]

Archive with 1 entries (1 files):
- cancers-2951350-supplementary.pdf
